# Supplementary material for: Potentiodynamic Fabrication of Aromatic Diamine Linkers on Electrochemically Reduced Graphene Oxide Surface for Environmental Pollutant Nitrobenzene Monitoring
Source: Biosensors (Basel). 2026 Jan 1;16(1):33. doi: 10.3390/bios16010033 (PMC12839025; doi:10.3390/bios16010033)
Supplement: Supplementary file 1 [file biosensors-16-00033-s001.zip]

Archive with 1 entries (1 files):
- biosensors-4040079-supplementary.pdf
